# Supplementary material for: Different Oncologic Outcomes in Early-Onset and Late-Onset Sporadic Colorectal Cancer: A Regression Analysis on 2073 Patients
Source: Cancers (Basel). 2022 Dec 18;14(24):6239. doi: 10.3390/cancers14246239 (PMC9777335; doi:10.3390/cancers14246239)
Supplement: Supplementary file 1 [file cancers-14-06239-s001.zip]

Archive with 1 entries (1 files):
- cancers-2033140-supplementary.pdf
